# Supplementary material for: Climatic Drivers of Flowering Synchrony in ‘Hass’ Avocado Under Tropical Andean Conditions
Source: Plants (Basel). 2025 Dec 16;14(24):3822. doi: 10.3390/plants14243822 (PMC12737019; doi:10.3390/plants14243822)
Supplement: Supplementary file 1 [file plants-14-03822-s001.zip]

Archive with 1 entries (1 files):
- plants-4002359-supplementary.pdf
